# Supplementary material for: Highly Sensitive Temperature Sensing in Biological Region with Ratiometric Fluorescent Response
Source: Molecules. 2025 Feb 28;30(5):1121. doi: 10.3390/molecules30051121 (PMC11902262; doi:10.3390/molecules30051121)
Supplement: Supplementary file 1 [file molecules-30-01121-s001.zip]

Archive with 1 entries (1 files):
- molecules-3443778-supplementary-final version.pdf
